# Supplementary material for: Allium sphaeronixum (Amaryllidaceae), A New Species from Turkey
Source: Plants (Basel). 2023 May 23;12(11):2074. doi: 10.3390/plants12112074 (PMC10255659; doi:10.3390/plants12112074)
Supplement: Supplementary file 1 [file plants-12-02074-s001.zip]

Archive with 1 entries (1 files):
- plants-2391926-supplementary.pdf
